# Supplementary material for: Synthesis, Antidepressant-like and Anxiolytic-like Effects of Novel Thiadiazole Derivatives: Behavioral Assessment and Mechanistic Investigation
Source: Pharmaceuticals (Basel). 2026 May 19;19(5):797. doi: 10.3390/ph19050797 (PMC13210115; doi:10.3390/ph19050797)
Supplement: Supplementary file 1 [file pharmaceuticals-19-00797-s001.zip]

Archive with 1 entries (1 files):
- pharmaceuticals-4252148-supplementary.pdf
